# Supplementary material for: Whole-Genome DNA Methylation Analysis in Age-Related Hearing Loss
Source: Genes (Basel). 2025 Apr 29;16(5):526. doi: 10.3390/genes16050526 (PMC12111640; doi:10.3390/genes16050526)
Supplement: Supplementary file 1 [file genes-16-00526-s001.zip]

Archive with 1 entries (1 files):
- genes-3582800-supplementary.pdf
